# Supplementary material for: Large Language Model Applications for Health Information Extraction in Oncology: Scoping Review
Source: JMIR Cancer. 2025 Mar 28;11:e65984. doi: 10.2196/65984 (PMC11970800; doi:10.2196/65984)
Supplement: Multimedia Appendix 2 [file cancer-v11-e65984-s002.xlsx]

## Sheet: Sheet1
Study ID	Dataset Source(s)	Dataset Description	Sample Size	Methodology	Evaluation Process
Huang 2024	Cancer Digital Slide Archive (CDSA) and The Cancer Genome Atlas (TCGA)	Lung cancer and pediatric osteosarcoma pathology reports	Training 78; Testing 774	Download CDSA scanned pathology reports; convert to PDF; ChatGPT-3.5 extracted structured data elements based on prompts	Extracted structured data elements were compared to metadata items from the TCGA metadata file
Arya 2024	MSKCC	Radiology reports of patients with multiple types of cancers	349121	Three fine tuned BERT models; 10 fold cross validation for hyperparameter optimization and selection	Scored using an API endpoint which accepts concurrent requests; One versus rest approach to compute classifier metrics
Truhn 2024	The Cancer Genome Atlas (TCGA), University College Hospitals NHS Foundation Trust	Randomly selected colorectal cancer clinical text reports from TCGA	100 TCGA; 1882 NHS; 21 in set 3	Interacted with GPT-4 through OpenAI API; Specific prompts used for each experiment; GPT-4 asked to structure unstructured data	Structured data from GPT-4 was compared to manually extracted data from teh same set of reports
Martin-Noguerol 2024	2 different institutions	Anonymized text files from radiology information systems; Brain MRI reports with diagnosis of HGG or metastasis	185 - 117 (train); 21 (test)	Keywords considered highly representative were eliminated; Pre trained Fine tuned BERT for radiology was used (RadBERT); Texts were tokenized	Evaluated using standard metrics (AUC, F1, precision, sensitivity)
Hu 2024	Peking University Cancer Hospital	CT reports of lung cancer patients	847	Generation of prompting methodology based in prior medical knowledge and prompt engineered template; Rule based post processing module for data extraction	Consistency was tested by randomly selecting 100 CT reports and repeating the quesiton procedure three times; Gold standard value used to evaluate IE
Solarte-Pabon 2023	Public hospital in Madrid, Spain	Randomly chosen clinical narratives belonigng ot breast cancer patients which were anonymized and tokenized	500	Four models are trained by corpus preprocessing then fine tuning; Sentences are tokenized then inputted for training	Performance was the average of all ten folds execute dby the cross vliadtion strategy
Laios 2023	St James University Hospital, Leeds	EHR data set of EOC cytroreduction cases with various clinical features. An internally developed EOC clinical database was integrated with the EHR system	555	RoBERTa classifier to predict case outocmes based on unstructured notes; An XGBoost model was used as well	Standard evaluation metrics
Fink 2023	Not reported	Free text CT reports on lung cancer follow ups. 25 reports used for prompt engineering	424	25 reports were used to instruct the LLMs in extracting key tumor attributes; Remaining reports used as testing dataset.	Reasoning was rated on a five point likert scale for correctness and accuracy; Wilcoxon signed rank and McNemar tests were used
Elmarakeby 2023	Stanford	Pre training - reports of patients with multiple types of cancers; classification training - subset of patients iwht lung cancer	662,579 (pre-training); 14,218 (classification)	5 BERT models; 1 adapted form medical text (clinicalBERT); text was truncated and padded to max length; it was pre trained	AUC was used to evaluate cancer repsonse, and cancer progression for all models
Chen 2023	Brigham and Womens Hospital/ Dana-Farber Cancer Institute	Gold labeled lung cancer data set	124 patients	Rules based system to systematically mask and remove any templated sections; Tested on BERT models with fine tuning	Assessed usign test set;
Tan 2023	National Cance Centre Singapore	Deidentified full CT reports for cancer patients	10602	Transformer models were implemented using the Hugging Face Transformers library; ADA-PET used for prompt based fine tuning	Model accuracy was the chosen metric
Lyu 2023	Atrium Health Wake Forset Baptist clinical databse	62 chest CT and 76 brain MRI screening reports	138	Reports were fed into chatGPT and given the same prompts	Evaluated by 2 radiologists on translation and suggestions on a 5 point likert scale
Choi 2023	Seoul National University Hospital	Data on breast cancer patients who received RT	2931	ChatGPT was accessed with an extension program of google sheets; Prompts were designed to extract and organize factors	Efficiency and accuracy of extraction were analyzed by comparison to a manual method
Seong 2023	Samsung Medical Center	Colonoscopy reports, 5000 of which were manually annotated with 17 labels	280,668 (5000 annotated)	LSTM and BioBERT model were compared; Pre-trained word embedding using unannotated data was applied to the selected model	Precision and F1 score were calcualted for all variations
Fang 2022_1	Custom	3 interview data sets of trasncripts form patients with liver cancer	25 (HCC); 23 (BTC); 24 (GC)	Models were trained then validated; Models then used for text classification	Cross validation was used to evaluate performance; AUC was used
Zhou 2022	University of Minnesota clincal data repository	EHR data of breast cancer patients which were annotated focusing on 8 phenotypes	200 (pathology reports); 50 (clincal notes)	CancerBERT models were pretrained based on the BlueBERT model; Annotated training set was used for further finetuning	3 CancerBERT models were evlauated on the NER task for cancer phenotyping extraction
Fang 2022_2	Chinese Hospital	Four fine grained texts types of clinical records for pituitory adenoma patients	500 patients	Dataset was annotated manually; Dataset dictionary was used for model trianing	CCKS evaluation standard is used as criteria
Mitchell 2022	Moffit; Stanford; BioASQ	Electronic pathology reports of solid tumors	275605, 100,000, 2747	Stanford dataset was used for training; BioASQ dataset was used for validation	Q&A answering accuracy was evaluated using two metrics, exact match and F1 score
Lu 2021	St Jude Childrens Reseach Hospital	391 meaning units in the pain interference domain and 423 in the fatigue domain were generated	87	Tranformer was trained using 5 folder nested cross validation; Pre trained BERT was used	Accuracy was scored
Yu 2021	Univeristy of Florida	Structured data and unstructured clinical narratives	1.5m clinical notes	GC cohort was used to train models, optimizing parameters; 500 notes with rich content of SBDoH concepts were annotated	Strict and lenient precision and F1 to evaluate NLP systems
Percha 2021	Mount Sinai Helath System (NY)	Clinical pathology notes broken into sentences using spaCY	7439 patients	Fine tuned models stored on the HuggingFace model repository used; Premise sentences too long were truncated;	Fraction of paitents for whome the MES for true statemetns was higher than the MES for false statements
Gao 2021	MIMIC, SEER	MIMIC- unstrucutred clinical notes; SEER- cancer pathology reports	201,432 (SEER); 38,597 (MIMIC) patients	Model evaluated using chunks of tokens; Hyperparameters are optimized using validation set	Precision recall and F1 are used
Liu 2021	tertiary hospital in Beijing	Abdomen and pelvic CT reports that have all identifying information removed	480 and 609	BERT-BiLSTM-CRF was used for word embedding and feature recognition of APHE and PDPH	F1 was used to evaluate it
Zhang 2019	3A cancer hospital in CHina	Clinical records of breast cancer patients	100 patients	Clinical language model is pretrained using BERT on unlabled corpus of chinese clinical text; BERT was then fine tuned for relation extraction	F1 was used to evaluate NER and relation extraction; 10 fold cross vlaidtion
